# Supplementary material for: COVID-19 and Heart Failure with Preserved and Reduced Ejection Fraction Clinical Outcomes among Hospitalized Patients in the United States
Source: Viruses. 2023 Feb 22;15(3):600. doi: 10.3390/v15030600 (PMC10053519; doi:10.3390/v15030600)
Supplement: Supplementary file 1 [file viruses-15-00600-s001.zip]

Archive with 1 entries (1 files):
- viruses-2137994-supplementary.docx
